# Supplementary material for: Protective Effect of Placental Mesenchymal Stromal Cells in an In Vitro Model of Parkinson’s Disease Using Differentiated Neuroblastoma Cells
Source: Int J Mol Sci. 2026 Apr 28;27(9):3925. doi: 10.3390/ijms27093925 (PMC13163953; doi:10.3390/ijms27093925)
Supplement: Supplementary file 1 [file ijms-27-03925-s001.zip]

Archive with 1 entries (1 files):
- ijms-4255256-supplementary.pdf
